# Supplementary material for: The Influence of VE-Cadherin on Adhesion and Incorporation of Breast Cancer Cells into Vascular Endothelium
Source: Int J Mol Sci. 2021 Jun 3;22(11):6049. doi: 10.3390/ijms22116049 (PMC8199973; doi:10.3390/ijms22116049)
Supplement: Supplementary file 1 [file ijms-22-06049-s001.zip]

Archive with 6 entries (6 files):
- ijms-1210206-supplementary.pdf
- Movie1_BT20.avi
- Movie2_SUM149PT.avi
- Movie3_SUM149-scr-1.avi
- Movie4_SUM149-sh5-21.avi
- Movie5_SUM149-sh5-17.avi
